# Supplementary material for: Bedrock radioactivity influences the rate and spectrum of mutation
Source: eLife. 2020 Nov 30;9:e56830. doi: 10.7554/eLife.56830 (PMC7723406; doi:10.7554/eLife.56830)
Supplement: Supplementary file 1. [file elife-56830-supp1.ods]

## Sheet: Feuille1
Species	RNA code	α Radio.	latitude	longitude	dS/ra nucl	dS/ra mito	Dose	πS	πN	dN/dS	λ15	GC	GC3	ENC	dS CodeML	dS MapNH	Pair
Proasellus slavus	slavPWRo	0.204	48.33	7.63	0.1571	0.58930	1.54	0.0018	0.0004	0.1672	0.0000	0.3969	0.3119	49.17	0.041241	0.0452337	1
Proasellus boui	PBF	0.748	44.12	3.89	0.2235	0.68130	6.49	0.0034	0.0008	0.1265	0.6645	0.3975	0.3128	49.19	0.061836	0.0580243
Proasellus alibigensis	PAL	0.660	43.91	2.23	0.1042	2.08170	2.32	0.0059	0.0012	0.1369	0.2991	0.3985	0.3163	49.35	0.029319	0.0289504	2
Proasellus nsp GOUDECHE	PspAG	2.413	44.35	3.78	0.1169	1.70650	14.7	0.0026	0.0006	0.1369	0.9383	0.3979	0.3149	49.27	0.033744	0.0329640
Proasellus nsp VIONENE	PspVi	0.350	44.08	7.10	0.2117	1.41740	1.53	0.0040	0.0010	0.1656	0.3346	0.4062	0.3347	50.48	0.016790	0.0165825	3
Proasellus nsp BOREON	ISPB	2.370	44.07	7.25	0.2142	1.34830	37.2	0.0023	0.0005	0.1517	0.5306	0.4062	0.3347	50.46	0.017109	0.0167448
Proasellus nsp1 MONTBAR	PCMt	0.300	47.01	5.62	0.0481	1.42230	1.84	0.0025	0.0006	0.1970	0.1387	0.4055	0.3323	50.36	0.007196	0.0062208	4
Proasellus nsp GROTTAZE	PCG	0.933	46.43	4.76	0.0472	1.66640	2.86	0.0019	0.0005	0.1850	0.1190	0.4054	0.3321	50.34	0.006391	0.0060632
Proasellus nsp SCENOIRE	PStN	0.480	47.32	6.43	0.1358	1.82410	2.22	0.0036	0.0008	0.1610	0.0000	0.4051	0.3318	50.35	0.018364	0.0181705	5
Proasellus nsp BRETEMIN	PStB	2.027	46.20	4.51	0.1156	1.85900	33.8	0.0011	0.0003	0.1534	0.6250	0.4051	0.3318	50.33	0.015513	0.0153632
Proasellus nsp ROSSFELD	PWRo	0.204	48.33	7.63	0.1258	1.33950	1.54	0.0079	0.0014	0.1503	0.0000	0.4045	0.3301	50.22	0.011268	0.0110527	6
Proasellus nsp HYPOPRAT	PWH	1.305	44.01	3.67	0.2109	2.33860	7.74	0.0034	0.0008	0.1809	0.6672	0.4041	0.3295	50.17	0.013782	0.0128947
Proasellus nsp2 MONTBAR	PWM	0.300	47.01	5.62	0.1549	1.59240	1.84	0.0057	0.0012	0.1526	0.1387	0.4041	0.3297	50.17	0.012413	0.0103672	NA
Proasellus nsp VIELVIC	PWVi	0.900	44.40	3.94	0.2167	2.93170	5.29	0.0022	0.0006	0.1774	0.8985	0.4040	0.3294	50.18	0.014071	0.0132437
