# Supplementary material for: Bedrock radioactivity influences the rate and spectrum of mutation
Source: eLife. 2020 Nov 30;9:e56830. doi: 10.7554/eLife.56830 (PMC7723406; doi:10.7554/eLife.56830)
Supplement: Supplementary file 2. — An ordered Chi2 test as described in Harris and Pritchard, 2017 has been performed on mutation counts computed on third positions. A Phylogenetic Generalized Least Square (pGLS) regression of the proportion of each mutations against the α radioactivity measured in sediment (α radio.), the Received Dose (RD) modeled with ERICA tool, and the areal proportion of metamorphic and igneous rock within a 15 km radius (λ15) has also been performed. α radioactivity and RD were log transformed to fit with linear model assumptions. R2 are Cox-Snell pseudo R2. [file elife-56830-supp2.ods]

## Sheet: Feuille1
	Ordered Χ² test	pGLS regression
Mutation type	Ordered p. value	Radio.	Slope	L. Ratio	p. value	R²	N
P(C:G → A:T)	0.013	log(α radio)	0.010	8.947	0.045	0.526	10
		log(RD)	0.011	10.561	0.016	0.585	10
		λ15	0.040	15.208	0.000	0.718	12
P(A:T → T:A)	0.154	log(α radio)	-0.007	4.681	0.248	0.323	10
		log(RD)	-0.008	5.902	0.165	0.388	10
		λ15	-0.023	5.917	0.180	0.389	12
P(A:T → G:C)	0.291	log(α radio)	-0.028	11.759	0.017	0.625	10
		log(RD)	-0.025	6.495	0.143	0.418	10
		λ15	-0.048	5.697	0.170	0.378	12
P(A:T → C:G)	0.714	log(α radio)	0.003	0.423	1.000	0.035	10
		log(RD)	0.001	0.038	0.845	0.003	10
		λ15	0.003	0.068	1.000	0.006	12
P(C:G → T:A)	0.993	log(α radio)	0.019	8.705	0.042	0.516	10
		log(RD)	0.018	5.138	0.207	0.348	10
		λ15	0.025	1.440	1.000	0.113	12
P(C:G → G:C)	0.993	log(α radio)	0.002	0.606	1.000	0.049	10
		log(RD)	0.003	0.977	1.000	0.078	10
		λ15	0.003	0.240	1.000	0.020	12
NOTE — Each line corresponds to one likelihood ratio test between the models with and without the given explanatory variable. P.values have been corrected for multiple tests following Holm's method (k=18).
