# Supplementary material for: Bedrock radioactivity influences the rate and spectrum of mutation
Source: eLife. 2020 Nov 30;9:e56830. doi: 10.7554/eLife.56830 (PMC7723406; doi:10.7554/eLife.56830)
Supplement: Supplementary file 3. — Each test corresponds to one likelihood ratio test between the models with and without the given explanatory variable. For α radioactivity and received dose, sampled sites with a break in the secular equilibrium were removed, resulting in tests with only 12 taxa. [file elife-56830-supp3.ods]

## Sheet: Feuille1
	dS CoEvol			dS CodeML			dS MapNH
	Slope	p.value	Cox-Snell R²	Slope	p.value	Cox-Snell R²	Slope	p.value	Cox-Snell R²	N
log(α radio.)	0.034	0.014	0.39	0.054	0.021	0.36	0.054	0.018	0.37	12
log(Received Dose)	0.038	0.011	0.42	0.057	0.024	0.35	0.057	0.023	0.35	12
λ15	0.076	0.003	0.47	0.118	0.006	0.42	0.118	0.005	0.43	14
